# Supplementary material for: Validation of the Chinese Version of the Coronary Artery Disease Education Questionnaire – Short Version: A Tool to Evaluate Knowledge of Cardiac Rehabilitation Components
Source: Glob Heart. 2021 Feb 24;16(1):17. doi: 10.5334/gh.912 (PMC7908925; doi:10.5334/gh.912)
Supplement: Original data. — CADE-Q SV scores, demographic information, and clinical data from 240 CR patients. [file gh-16-1-912-s1.xlsx]

## Sheet: Sheet1
																						Original data
serial number	Q1	Q3	Q6	Q11	Q2	Q12	Q16	Q18	Q4	Q8	Q13	Q17	Q5	Q9	Q14	Q20	Q7	Q10	Q15	Q19	total points	domain 1	domain 2	domain 3	domain 4	domain 5	Age, years <65=1,>=65=2	Gender Male =1，Female=2	Marital status（ Single =1，Married=2，Divorced/widowed=3）	Living area（City=1，Countryside=2）	Monthly family income（Less than 3 thousand yuan=1,Between 3 and 5 thousand yuan=2,Between 5 and 10 thousand yuan=3,More than 10 thousand yuan=4）	Education background (Primary school and below=1，Middle school=2，High school=3，Bachelor degree and above=4)	Comorbidity（No=1，With one comorbidity=2，With two comorbidity=3，With three comorbidity=4）	History of CVD（Less than 1 year=1，Between 1 and 5 years=2，More than 5 years=3）	Smoking （yes=2，no=1）	Alcoholic behaviour （yes=2，no=1）	Myocardial infarction（yes=1，no=2）	PCI（yes=1，no=2）	Duration in CR （6 months=1，5 months=2，4 months=3，3 months=4，2 months=5，1 month=6）	Duration in CR(months)
1	1	1	1	1	1	1	1	1	1	1	1	1	1	1	0	1	0	0	0	1	16	4	4	4	3	1	2	1	2	1	3	4	2	2	1	2	1	1	1	5.3
2	0	0	0	0	1	0	0	0	0	0	1	1	1	1	0	1	1	1	0	1	9	0	1	2	3	3	2	2	2	2	1	1	1	3	1	1	2	2	5	1.6
3	0	1	1	0	0	1	0	1	0	0	0	1	1	1	1	1	0	0	0	0	9	2	2	1	4	0	2	1	2	2	1	1	1	3	2	1	1	1	5	1.8
4	0	0	0	0	1	1	1	1	1	1	1	1	1	1	1	1	1	1	1	1	16	0	4	4	4	4	2	2	2	1	2	4	3	3	1	1	2	2	4	2.8
5	1	1	0	1	1	1	1	1	1	1	1	1	1	1	1	1	1	1	1	1	19	3	4	4	4	4	2	2	2	1	3	3	2	2	1	1	1	1	5	1.5
6	0	0	0	1	1	1	1	1	1	1	0	0	0	0	0	1	1	1	0	1	11	1	4	2	1	3	1	1	2	1	3	3	2	3	1	1	1	2	6	0.6
7	0	0	1	0	0	0	0	0	1	1	1	0	1	1	0	1	0	0	0	0	7	1	0	3	3	0	2	1	2	2	2	2	1	2	2	1	1	1	4	2.7
8	0	0	0	0	1	1	1	1	1	1	1	1	1	1	0	1	1	1	0	0	13	0	4	4	3	2	1	2	3	1	2	3	2	2	1	1	1	1	4	2.6
9	0	0	0	0	1	0	0	0	0	1	1	1	0	0	0	0	1	1	0	1	7	0	1	3	0	3	1	1	2	2	1	2	1	2	2	1	2	2	5	1.8
10	0	0	0	0	1	1	1	1	0	1	1	1	0	1	1	1	0	1	0	1	12	0	4	3	3	2	2	2	2	1	2	3	2	3	1	1	1	1	5	1.9
11	0	0	0	0	0	0	0	1	1	1	1	1	1	1	1	1	1	1	0	1	12	0	1	4	4	3	2	1	2	2	2	2	2	2	2	1	1	1	5	1.8
12	0	0	0	0	1	1	0	0	1	1	1	1	0	0	1	0	1	1	0	1	10	0	2	4	1	3	2	2	3	2	2	3	2	3	1	1	1	1	6	0.2
13	1	1	1	0	0	1	1	1	0	0	1	1	1	1	1	1	1	1	0	1	15	3	3	2	4	3	1	2	2	1	2	2	3	2	1	1	2	2	2	4.6
14	0	0	1	0	1	1	1	0	1	1	1	1	1	1	1	1	0	0	0	0	12	1	3	4	4	0	1	1	2	2	3	4	2	2	1	1	1	1	5	1.6
15	1	1	1	0	1	1	1	1	1	1	1	1	1	1	1	1	1	1	0	1	18	3	4	4	4	3	1	2	2	1	3	4	3	2	1	1	2	1	1	5.2
16	0	0	0	0	1	1	0	1	0	1	1	1	1	1	1	1	1	1	0	1	13	0	3	3	4	3	1	2	2	2	3	3	2	2	1	1	1	1	6	0.5
17	1	1	1	0	1	1	0	1	0	1	1	1	1	1	1	1	1	1	0	1	16	3	3	3	4	3	2	1	2	2	2	3	3	3	1	1	2	2	1	5.5
18	0	0	0	0	0	0	0	1	1	1	1	1	1	1	1	1	1	0	0	1	11	0	1	4	4	2	2	1	2	2	2	1	2	3	1	1	1	1	4	2.5
19	1	0	0	0	0	1	0	0	1	1	1	1	1	1	1	1	0	0	0	0	10	1	1	4	4	0	1	2	2	2	2	4	2	3	1	1	1	1	5	1.6
20	1	1	1	0	1	1	1	1	1	1	1	1	1	1	1	1	1	1	0	1	18	3	4	4	4	3	1	2	2	1	3	1	3	3	1	1	1	1	6	0.2
21	1	1	0	0	1	1	0	0	1	1	1	1	1	1	1	1	0	0	0	1	13	2	2	4	4	1	1	1	2	2	3	4	2	2	1	2	2	2	6	0.2
22	1	1	1	1	1	1	1	1	1	1	1	1	1	1	1	1	1	1	0	1	19	4	4	4	4	3	1	2	2	1	2	3	3	3	1	1	2	2	2	4.8
23	0	0	0	0	0	0	0	1	1	1	1	1	1	1	1	1	1	0	0	0	10	0	1	4	4	1	1	2	2	2	2	1	2	2	1	1	2	2	6	0.3
24	1	1	0	1	1	1	1	1	1	1	1	1	1	1	1	1	1	1	0	1	18	3	4	4	4	3	2	1	2	2	2	2	3	3	1	1	2	2	4	2.6
25	1	1	0	1	1	1	1	1	0	1	1	1	1	1	1	1	1	1	1	1	18	3	4	3	4	4	1	1	1	1	3	4	3	1	1	1	2	2	5	1.5
26	1	1	0	0	1	1	1	1	0	1	0	1	1	1	1	1	1	1	0	1	15	2	4	2	4	3	2	1	1	1	4	3	2	3	1	1	2	2	5	1.5
27	1	0	0	0	0	0	0	0	1	1	0	1	0	0	0	1	0	0	0	0	5	1	0	3	1	0	1	1	2	2	1	1	1	3	2	2	2	2	6	0.5
28	0	0	0	0	0	0	0	0	1	1	0	1	1	1	1	1	1	1	1	1	11	0	0	3	4	4	2	2	3	2	2	2	2	2	1	1	1	1	5	1.6
29	0	0	0	1	1	1	1	1	1	1	0	1	1	1	1	1	1	1	0	1	15	1	4	3	4	3	2	1	2	1	3	2	3	2	2	1	2	2	3	3.4
30	1	1	1	1	1	1	1	1	1	1	0	1	1	1	1	1	1	1	0	1	18	4	4	3	4	3	1	1	2	1	2	4	3	2	1	2	1	1	2	4.6
31	1	1	0	0	1	1	1	1	1	1	0	0	1	1	1	1	0	0	0	0	12	2	4	2	4	0	2	2	2	1	3	2	3	3	1	1	1	1	6	0.3
32	0	0	0	0	1	1	0	0	1	1	0	0	1	1	1	1	1	1	0	1	11	0	2	2	4	3	2	1	2	2	2	3	2	3	2	1	2	2	3	3.2
33	1	0	1	0	0	1	0	0	0	1	0	0	1	1	0	1	1	1	0	1	10	2	1	1	3	3	1	1	2	1	2	3	2	3	2	2	2	2	6	0.6
34	0	0	0	0	0	1	0	0	0	0	0	0	1	0	0	1	1	0	0	0	4	0	1	0	2	1	1	2	2	2	1	1	1	2	1	1	2	2	6	0.8
35	0	1	0	0	0	1	0	0	0	0	0	0	1	1	0	0	1	1	0	0	6	1	1	0	2	2	1	1	2	2	1	2	1	2	2	1	1	1	5	1.6
36	0	1	0	0	0	0	1	0	0	0	0	0	0	1	0	1	1	1	0	0	6	1	1	0	2	2	2	2	2	2	3	2	1	3	1	1	1	1	6	0.5
37	0	1	0	0	0	1	0	1	0	0	0	0	1	0	0	1	1	1	1	0	8	1	2	0	2	3	2	2	2	2	2	3	1	2	1	1	2	2	5	1.8
38	0	0	1	0	0	1	0	0	0	0	0	0	0	1	0	0	1	0	0	0	4	1	1	0	1	1	2	1	2	2	2	1	1	2	2	1	2	2	6	0.5
39	0	1	0	0	0	0	0	1	0	0	0	0	1	1	0	1	1	0	0	0	6	1	1	0	3	1	2	1	2	2	2	1	1	2	1	2	2	2	6	0.6
40	0	0	0	0	0	1	0	1	0	0	0	0	0	0	0	1	1	1	1	0	6	0	2	0	1	3	2	1	1	1	3	2	2	1	2	2	1	1	6	0.8
41	0	0	1	1	0	0	1	0	0	0	0	0	1	0	0	1	1	1	1	0	8	2	1	0	2	3	1	2	1	1	3	1	2	3	1	1	2	2	4	2.5
42	0	0	0	0	0	0	0	1	0	0	0	0	1	1	0	1	1	1	1	0	7	0	1	0	3	3	1	2	2	1	3	1	2	3	1	1	2	2	5	1.5
43	0	0	0	0	0	1	0	0	1	0	0	0	1	1	0	1	0	0	0	0	5	0	1	1	3	0	2	2	3	2	1	2	3	2	1	1	2	2	6	0.5
44	1	1	0	0	0	1	0	1	1	1	1	1	1	1	1	1	1	1	1	0	15	2	2	4	4	3	2	1	2	1	3	3	2	2	2	1	2	2	3	3.5
45	1	0	0	1	1	1	1	1	1	1	1	1	1	1	1	1	1	1	1	1	18	2	4	4	4	4	2	1	2	1	2	4	1	2	1	1	2	2	5	1.8
46	1	1	0	1	1	1	1	1	1	1	1	1	1	1	1	1	1	1	1	1	19	3	4	4	4	4	1	1	2	1	3	2	2	3	1	1	1	1	6	0.8
47	0	0	0	1	0	1	0	1	1	1	1	1	1	1	1	1	1	1	1	1	15	1	2	4	4	4	1	2	2	2	2	4	3	3	1	1	1	1	3	3.6
48	1	0	0	1	1	1	1	1	1	1	1	1	1	1	1	1	1	1	1	1	18	2	4	4	4	4	1	2	2	1	2	3	3	3	1	1	2	2	6	0.5
49	0	0	0	0	1	0	0	0	1	1	1	1	1	1	1	1	1	1	1	1	13	0	1	4	4	4	1	1	2	1	3	3	2	2	1	1	2	2	1	5.5
50	1	0	0	0	1	0	0	0	1	1	1	0	1	1	1	1	1	1	1	1	13	1	1	3	4	4	1	1	2	2	3	2	2	2	2	1	2	2	1	5.2
51	1	1	0	1	1	1	1	0	1	1	1	1	1	1	1	1	1	1	1	1	18	3	3	4	4	4	2	1	2	1	2	3	1	3	1	1	1	1	3	3.6
52	1	0	0	0	0	0	1	1	1	1	1	1	1	1	1	1	1	1	1	1	15	1	2	4	4	4	1	1	2	2	2	2	3	2	1	1	2	2	1	5.1
53	0	0	0	1	0	0	0	1	1	1	1	1	1	1	1	1	1	1	1	1	14	1	1	4	4	4	1	1	2	1	2	2	3	2	2	1	2	2	3	3.2
54	0	0	0	0	0	1	0	0	1	1	1	1	1	1	1	1	1	1	1	1	13	0	1	4	4	4	1	1	2	1	2	3	2	2	1	1	2	2	5	1.4
55	0	0	0	0	1	1	0	1	1	1	1	1	1	1	1	1	1	1	1	1	15	0	3	4	4	4	2	1	2	1	3	2	3	3	1	1	1	1	6	0.5
56	1	1	1	1	1	1	1	1	1	1	1	1	1	1	1	1	1	1	1	1	20	4	4	4	4	4	1	2	2	1	2	3	3	3	1	1	2	2	5	1.5
57	1	1	1	1	1	1	1	1	1	1	1	1	1	1	1	1	1	1	1	1	20	4	4	4	4	4	1	2	2	1	2	3	3	3	1	1	2	2	5	1.5
58	1	1	1	1	1	1	1	1	1	1	1	1	1	1	1	1	1	1	1	1	20	4	4	4	4	4	2	1	2	1	3	3	1	2	1	1	1	1	4	2.8
59	1	0	0	0	1	0	0	1	1	1	1	0	0	0	0	0	1	1	1	1	10	1	2	3	0	4	2	1	2	2	3	2	2	2	1	1	2	1	6	0.8
60	1	1	1	1	1	1	0	1	1	1	1	0	1	1	1	1	0	0	0	1	15	4	3	3	4	1	2	2	2	1	2	4	3	3	1	1	2	2	5	1.8
61	1	1	0	0	1	1	0	0	0	1	1	0	1	0	0	0	1	1	1	0	10	2	2	2	1	3	1	1	2	1	2	2	3	2	1	1	2	2	5	1.8
62	0	0	0	1	1	1	0	0	0	1	1	0	1	1	1	1	1	1	1	1	13	1	2	2	4	4	2	1	2	1	2	3	3	2	1	1	2	2	6	0.8
63	1	1	1	1	1	1	0	0	1	1	1	0	1	1	1	1	1	1	0	0	15	4	2	3	4	2	2	2	2	1	2	3	1	2	1	1	2	2	5	1.9
64	1	1	1	1	1	1	0	1	1	1	1	0	1	1	1	1	0	0	0	0	14	4	3	3	4	0	2	2	2	1	2	3	3	3	1	2	1	1	5	1.9
65	1	1	1	1	1	1	1	0	1	1	1	0	1	1	1	1	1	1	0	0	16	4	3	3	4	2	2	2	2	1	2	4	3	3	1	1	2	2	3	3.8
66	0	0	0	0	0	1	1	1	0	0	1	0	0	0	0	1	1	0	0	0	6	0	3	1	1	1	2	1	2	2	1	1	1	3	2	2	1	1	4	2.5
67	0	1	0	0	0	1	0	0	0	1	1	0	1	1	0	1	1	0	0	0	8	1	1	2	3	1	2	1	2	1	2	1	1	2	2	1	1	1	4	2.6
68	1	0	0	0	0	0	0	1	0	1	0	0	1	1	0	1	0	1	0	0	7	1	1	1	3	1	2	2	2	2	2	1	2	2	1	1	2	2	4	2.4
69	0	1	0	0	0	0	1	0	0	1	0	0	1	1	0	1	1	1	0	0	8	1	1	1	3	2	2	1	2	1	2	2	2	3	2	1	1	1	5	1.8
70	1	0	1	0	0	1	1	0	0	1	0	0	1	1	0	1	1	1	0	0	10	2	2	1	3	2	1	1	2	1	3	1	2	3	1	1	2	2	6	0.6
71	0	0	1	0	0	1	0	0	0	1	0	0	1	1	0	1	1	0	0	0	7	1	1	1	3	1	2	2	2	2	2	2	2	2	1	1	2	1	5	1.1
72	1	1	1	1	0	1	1	1	0	1	0	0	1	1	0	1	0	1	0	0	12	4	3	1	3	1	2	2	2	1	3	2	3	2	1	1	2	2	5	1.1
73	0	1	0	0	0	1	1	1	0	1	0	0	1	1	0	1	1	1	1	0	11	1	3	1	3	3	2	1	2	1	3	3	3	3	1	1	1	1	4	2.9
74	1	0	0	0	0	0	0	0	0	1	0	0	1	1	0	0	1	1	0	0	6	1	0	1	2	2	2	1	2	2	2	1	2	2	2	1	2	2	5	1.2
75	1	1	0	0	0	1	1	1	0	1	0	0	1	1	0	0	1	0	0	0	9	2	3	1	2	1	2	2	3	2	2	1	2	2	1	1	2	2	4	2.8
76	1	0	0	0	0	1	1	1	1	1	0	0	1	1	0	0	0	0	0	0	8	1	3	2	2	0	2	1	2	2	3	2	3	2	1	1	2	2	5	1.2
77	1	0	0	0	0	0	0	0	0	1	0	0	0	0	0	0	0	0	0	0	2	1	0	1	0	0	2	1	2	2	1	3	2	2	2	2	1	1	6	0.8
78	1	0	0	0	0	1	1	1	1	1	0	0	0	0	0	0	0	0	0	0	6	1	3	2	0	0	2	2	2	2	2	1	3	1	1	1	2	2	5	1.6
79	1	1	1	1	1	1	1	1	1	1	1	1	1	1	1	1	1	1	1	1	20	4	4	4	4	4	2	1	3	1	2	4	2	2	1	2	1	1	6	0.8
80	0	1	1	1	1	1	0	1	0	1	0	0	1	1	1	0	1	1	0	1	13	3	3	1	3	3	1	1	2	2	2	3	2	2	2	2	2	2	4	2.4
81	0	0	1	0	1	1	0	1	1	1	0	0	1	1	1	0	1	0	0	0	10	1	3	2	3	1	1	1	2	1	2	1	2	2	2	1	2	2	5	1.8
82	0	0	0	0	1	1	0	1	1	1	0	0	1	1	1	0	1	1	0	1	11	0	3	2	3	3	1	1	2	2	1	2	2	3	2	2	1	1	5	1.5
83	0	1	1	1	0	0	0	1	1	0	0	0	1	1	1	0	1	1	0	1	11	3	1	1	3	3	2	2	2	1	2	4	2	2	1	1	2	1	5	1.5
84	0	0	0	0	1	1	0	0	0	1	0	0	0	1	0	0	0	0	0	0	4	0	2	1	1	0	2	2	2	2	1	1	2	3	1	1	2	2	6	0.8
85	1	1	1	0	1	0	0	1	1	0	0	0	1	1	1	0	1	1	0	1	12	3	2	1	3	3	1	2	2	2	2	2	3	2	1	1	2	2	6	0.4
86	0	0	1	0	1	1	0	0	1	1	0	0	1	0	0	0	0	1	0	0	7	1	2	2	1	1	1	2	2	2	1	2	2	2	1	1	2	2	5	1.5
87	1	1	1	1	1	0	0	1	1	1	0	1	1	1	1	0	0	1	1	1	15	4	2	3	3	3	2	2	2	1	2	4	3	2	1	1	2	2	6	0.5
88	1	1	1	1	1	0	1	1	1	1	1	1	1	1	1	0	0	1	1	1	17	4	3	4	3	3	1	1	2	1	2	3	3	3	2	1	1	1	5	1.8
89	0	0	0	0	1	0	1	1	1	1	1	1	1	1	1	0	1	1	1	1	14	0	3	4	3	4	1	1	2	2	2	4	3	3	2	2	2	2	3	3.6
90	1	1	1	1	1	0	1	1	1	1	1	1	1	1	1	0	0	0	0	0	14	4	3	4	3	0	1	2	2	1	3	4	3	2	1	1	2	2	5	1.8
91	0	0	0	0	0	0	0	1	1	1	1	1	1	1	1	1	1	0	1	1	12	0	1	4	4	3	1	2	2	1	3	3	3	2	1	1	2	2	5	1.8
92	1	0	0	0	0	0	0	0	1	1	1	1	1	1	1	1	1	1	1	1	13	1	0	4	4	4	1	2	2	1	3	3	3	3	1	1	2	2	4	2.5
93	0	1	0	0	0	0	0	1	0	1	1	1	1	1	1	1	1	0	1	1	12	1	1	3	4	3	2	2	2	1	2	3	2	2	1	1	2	2	5	1.8
94	0	1	0	0	0	0	1	0	1	1	0	1	1	1	1	1	1	1	0	1	12	1	1	3	4	3	2	1	2	1	2	3	2	3	2	1	1	1	6	0.5
95	0	1	0	0	1	0	1	1	1	1	1	1	1	1	1	1	1	0	0	0	13	1	3	4	4	1	2	2	2	1	3	3	2	3	1	1	2	2	5	1.5
96	0	0	1	0	1	0	1	1	1	1	0	1	1	1	1	1	0	0	1	0	12	1	3	3	4	1	1	1	2	2	3	2	3	2	1	1	2	2	4	2.6
97	0	0	0	0	1	0	1	0	1	1	1	1	1	1	1	1	0	0	0	1	11	0	2	4	4	1	2	2	2	2	3	3	2	2	1	1	2	2	6	0.8
98	1	0	1	0	1	0	1	1	1	1	1	1	1	1	1	1	1	1	1	1	17	2	3	4	4	4	2	1	2	1	3	2	3	3	1	1	2	2	6	0.8
99	1	0	0	0	0	0	1	1	1	1	1	1	1	1	1	1	1	1	1	1	15	1	2	4	4	4	2	1	2	2	3	4	3	3	2	1	1	1	4	2.8
100	0	0	0	0	0	0	1	0	0	1	1	1	1	1	1	1	0	1	1	1	11	0	1	3	4	3	2	1	2	2	2	2	2	2	2	2	1	1	5	1.5
101	0	1	0	0	1	0	1	1	1	1	1	1	1	1	1	1	1	0	0	0	13	1	3	4	4	1	2	1	2	2	3	4	3	2	2	2	2	2	5	1.5
102	0	0	0	0	0	0	0	1	1	1	1	1	1	1	1	1	1	1	1	1	13	0	1	4	4	4	2	2	2	2	3	3	3	3	1	1	2	2	4	2.6
103	0	0	0	0	1	0	0	0	0	1	1	1	1	1	1	1	1	1	1	1	12	0	1	3	4	4	2	2	2	2	3	1	3	2	1	1	2	2	5	1.5
104	0	0	0	0	1	0	1	1	0	0	0	1	0	1	1	1	1	1	1	1	11	0	3	1	3	4	2	2	2	2	3	3	3	3	1	1	2	2	4	2.5
105	1	0	0	1	1	1	1	1	1	1	0	1	1	0	0	0	0	1	0	0	11	2	4	3	1	1	1	1	2	2	3	2	2	2	1	1	2	2	4	2.4
106	1	1	1	1	1	1	1	1	1	1	1	1	1	1	1	1	1	1	1	1	20	4	4	4	4	4	2	1	2	2	1	4	3	2	2	2	2	2	4	2.1
107	1	1	1	1	1	1	1	1	1	1	1	1	1	1	1	1	1	1	1	1	20	4	4	4	4	4	1	1	2	2	1	4	3	3	1	2	2	2	6	0.5
108	0	1	0	0	0	1	0	0	1	1	1	1	1	1	1	1	1	1	1	1	14	1	1	4	4	4	2	1	2	2	3	1	3	2	1	1	2	2	6	0.5
109	1	1	1	1	1	1	1	1	1	1	1	1	1	1	1	1	1	1	1	1	20	4	4	4	4	4	2	1	2	1	2	4	4	3	1	2	1	1	5	1.4
110	1	1	0	1	1	1	1	1	1	1	1	1	1	1	1	1	1	1	1	1	19	3	4	4	4	4	1	1	2	1	3	4	3	3	1	1	2	2	5	1.8
111	0	0	1	0	0	0	1	0	1	1	1	1	1	1	1	1	1	1	0	1	13	1	1	4	4	3	1	1	2	1	3	3	3	2	2	1	2	2	4	2.8
112	0	0	1	0	1	0	0	0	1	1	1	1	1	1	1	1	1	1	1	1	14	1	1	4	4	4	2	1	2	1	3	3	3	3	2	1	1	1	5	1.4
113	0	0	1	0	0	0	0	0	1	1	1	1	1	1	1	1	1	1	0	1	12	1	0	4	4	3	2	2	3	1	3	3	3	3	1	1	2	2	5	1.2
114	0	0	1	0	0	0	0	1	1	1	1	1	1	1	1	1	0	1	0	0	11	1	1	4	4	1	1	2	2	1	2	2	2	3	1	1	2	2	5	1.3
115	0	0	1	0	0	0	1	0	1	1	1	1	1	1	1	1	1	1	1	1	14	1	1	4	4	4	2	1	2	1	3	4	3	3	1	2	1	1	4	2.7
116	0	1	1	0	0	1	0	1	1	1	1	1	1	1	1	1	0	1	0	0	13	2	2	4	4	1	2	1	2	1	3	4	3	3	2	1	2	1	4	2.3
117	0	0	0	0	1	0	0	0	1	1	1	1	1	1	1	1	1	1	0	1	12	0	1	4	4	3	2	1	2	1	3	3	3	2	2	2	2	2	5	1.4
118	1	1	0	1	1	1	1	1	1	1	1	1	1	1	1	1	1	1	0	1	18	3	4	4	4	3	2	1	2	1	2	4	4	3	1	1	2	2	5	1.8
119	1	0	0	0	0	1	0	0	1	1	1	1	1	1	1	1	1	1	0	1	13	1	1	4	4	3	1	2	2	1	3	4	3	3	1	1	2	2	4	2.5
120	0	0	0	0	1	1	1	1	1	1	1	1	1	1	1	1	0	1	0	0	13	0	4	4	4	1	1	1	2	1	3	1	3	2	2	2	1	1	5	1.4
121	0	1	1	1	1	1	1	1	1	1	1	1	1	1	1	1	1	0	0	0	16	3	4	4	4	1	2	1	2	1	2	4	3	3	2	2	1	1	3	3.4
122	1	1	1	1	1	1	1	1	1	1	1	1	1	1	1	1	1	0	0	1	18	4	4	4	4	2	2	2	2	1	3	3	3	2	1	1	1	1	4	2.6
123	0	0	0	1	0	0	1	0	1	1	1	1	1	1	1	1	1	0	0	1	12	1	1	4	4	2	2	1	2	1	2	1	3	3	2	1	2	2	4	2.5
124	0	0	0	0	0	0	1	0	0	0	0	0	1	0	0	1	1	0	0	0	4	0	1	0	2	1	1	1	2	2	3	1	2	3	2	1	1	1	6	0.6
125	0	0	0	0	1	0	0	1	1	1	1	1	1	1	1	1	1	0	0	1	12	0	2	4	4	2	2	2	2	1	2	3	3	1	1	1	2	2	5	1.6
126	0	0	0	0	0	0	0	1	1	1	1	1	1	1	1	1	0	0	0	1	10	0	1	4	4	1	1	1	2	1	3	1	3	3	2	2	1	1	5	1.6
127	0	0	0	0	0	0	0	0	1	1	1	1	0	1	1	1	0	0	0	1	8	0	0	4	3	1	2	2	2	2	2	1	2	3	1	1	2	2	6	0.8
128	0	1	1	0	1	1	1	1	1	1	1	1	0	1	0	0	1	1	0	1	14	2	4	4	1	3	1	2	2	1	1	4	3	2	1	1	2	2	5	1.6
129	0	0	0	0	0	0	0	0	1	1	1	1	0	1	1	1	1	1	0	1	10	0	0	4	3	3	2	2	2	1	2	2	3	3	1	1	2	2	6	0.6
130	0	1	1	1	1	1	1	1	1	1	1	1	1	1	1	1	1	1	0	1	18	3	4	4	4	3	1	2	2	1	2	4	4	2	1	1	2	2	3	3.6
131	0	1	1	1	1	1	1	1	1	1	1	1	1	1	1	1	1	1	1	1	19	3	4	4	4	4	1	1	2	1	1	4	4	3	2	2	2	2	3	3.7
132	0	1	1	1	1	1	1	1	1	1	1	1	1	1	1	1	1	1	1	1	19	3	4	4	4	4	1	1	2	1	1	4	4	2	1	1	2	2	4	2.8
133	0	0	0	0	0	1	0	0	0	0	0	0	1	0	0	0	0	1	0	0	3	0	1	0	1	1	2	2	3	1	3	1	2	3	1	1	2	2	6	0.8
134	1	1	1	1	1	1	1	1	1	1	1	1	1	1	0	1	0	0	0	0	15	4	4	4	3	0	1	2	2	1	1	4	4	3	1	1	2	2	5	1.5
135	1	1	1	1	1	1	1	1	1	1	1	1	1	1	1	1	1	1	1	1	20	4	4	4	4	4	2	2	2	1	2	4	4	3	1	1	2	2	5	1.5
136	0	0	0	0	1	0	1	0	0	1	0	1	0	0	0	0	1	1	1	1	8	0	2	2	0	4	2	2	2	2	3	1	3	3	1	1	2	2	6	0.8
137	0	0	0	0	1	0	0	1	1	1	1	1	1	1	1	1	0	1	0	0	11	0	2	4	4	1	2	1	2	1	3	2	3	2	2	2	2	2	5	1.6
138	1	1	0	1	1	1	0	1	1	1	1	1	1	1	1	1	1	0	1	1	17	3	3	4	4	3	1	1	2	1	2	4	4	2	2	2	2	2	5	1.8
139	1	1	1	1	1	1	1	1	1	1	1	1	1	1	1	1	1	1	1	1	20	4	4	4	4	4	2	1	2	1	3	4	4	2	1	2	2	2	4	2.5
140	1	1	1	1	1	1	1	1	1	1	1	1	1	1	1	1	1	1	1	1	20	4	4	4	4	4	1	1	2	1	3	4	4	2	1	1	2	2	3	3.1
141	1	1	1	1	1	1	1	1	1	1	1	1	1	1	1	1	1	1	1	1	20	4	4	4	4	4	2	1	2	1	3	2	4	3	2	2	1	1	4	2.8
142	1	1	0	0	1	1	1	1	1	1	1	1	1	1	1	1	1	1	1	1	18	2	4	4	4	4	1	2	2	1	2	4	4	2	2	2	1	1	3	3.2
143	1	1	1	1	1	0	0	0	1	1	1	1	1	1	1	1	1	1	1	1	17	4	1	4	4	4	2	1	2	1	2	4	3	3	1	2	2	2	4	2.4
144	1	1	1	1	1	1	1	1	1	1	1	0	1	1	1	1	1	1	1	1	19	4	4	3	4	4	2	2	3	1	3	4	4	2	1	1	2	2	4	2.7
145	1	0	0	0	1	1	1	1	1	1	1	1	1	1	1	1	0	0	0	0	13	1	4	4	4	0	2	2	2	1	2	3	3	3	1	1	2	2	5	1.8
146	1	1	1	1	1	1	1	1	1	1	1	1	1	1	1	1	0	0	1	0	17	4	4	4	4	1	2	1	2	1	3	4	3	2	1	1	2	2	6	0.7
147	1	1	1	1	1	1	1	1	1	1	1	1	1	1	1	1	1	1	1	1	20	4	4	4	4	4	1	1	2	1	1	2	4	1	1	2	2	2	4	2.5
148	1	1	1	1	1	1	1	1	1	1	1	1	1	1	1	1	1	1	1	1	20	4	4	4	4	4	2	1	2	1	1	3	4	3	2	1	1	1	3	3.5
149	1	1	1	1	1	1	1	1	1	1	1	1	1	1	1	1	1	1	1	1	20	4	4	4	4	4	1	1	2	1	2	4	3	3	1	1	2	2	4	2.8
150	1	0	1	0	1	1	1	1	1	1	1	1	1	1	1	1	1	1	1	1	18	2	4	4	4	4	1	2	2	1	1	2	2	3	1	1	2	2	5	1.8
151	1	0	0	0	1	1	0	0	1	1	1	1	1	1	1	1	1	1	1	1	15	1	2	4	4	4	2	2	2	1	3	2	2	2	1	1	1	1	2	4.5
152	1	1	1	1	1	1	1	1	1	1	1	1	1	1	1	1	1	1	1	1	20	4	4	4	4	4	2	1	2	1	3	4	3	3	1	1	2	2	3	3.5
153	1	1	1	1	1	1	1	1	1	1	1	1	1	1	1	1	1	1	1	1	20	4	4	4	4	4	1	2	2	1	2	4	2	3	1	1	2	2	6	0.6
154	1	1	1	1	1	1	1	1	1	1	1	1	1	0	1	0	0	0	0	0	14	4	4	4	2	0	2	2	2	1	3	2	3	3	1	1	2	2	6	0.4
155	0	0	0	1	1	1	1	1	1	1	1	1	1	1	1	1	1	1	1	1	17	1	4	4	4	4	2	2	2	1	2	4	3	2	1	1	2	2	4	2.5
156	1	1	1	1	1	1	1	1	1	1	1	1	1	1	1	1	1	1	0	0	18	4	4	4	4	2	1	2	2	1	3	4	4	3	1	1	2	2	4	2.6
157	1	1	1	1	1	1	1	1	0	1	1	1	1	1	1	1	0	0	0	0	15	4	4	3	4	0	1	2	2	1	2	4	3	3	1	1	2	2	6	0.5
158	1	1	1	1	1	1	1	1	1	1	1	1	1	1	1	1	1	1	1	1	20	4	4	4	4	4	2	2	2	1	3	4	4	2	1	1	2	2	5	1.5
159	0	0	0	0	0	0	0	0	1	1	1	1	1	1	1	1	1	1	1	1	12	0	0	4	4	4	1	1	2	1	4	1	3	2	2	2	2	1	6	0.5
160	1	1	1	1	1	1	1	1	1	1	1	1	1	1	1	1	1	1	1	1	20	4	4	4	4	4	2	1	2	1	3	4	4	2	1	1	2	2	2	4.5
161	1	0	1	0	1	1	1	1	1	1	1	1	1	1	1	1	0	1	0	0	15	2	4	4	4	1	2	1	2	1	2	2	2	3	2	2	2	2	6	0.6
162	1	1	1	1	1	1	1	1	1	1	1	1	1	1	1	1	0	0	0	1	17	4	4	4	4	1	2	2	2	1	2	4	4	2	1	1	2	2	6	0.8
163	1	1	1	1	1	1	1	1	1	1	1	1	1	1	1	1	1	1	1	1	20	4	4	4	4	4	2	1	2	1	3	4	4	3	1	1	1	1	5	1.5
164	0	0	0	0	0	1	0	1	1	1	1	1	1	1	1	1	1	1	1	1	14	0	2	4	4	4	2	2	2	1	3	3	3	2	1	1	1	1	4	2.5
165	1	1	1	1	1	1	1	1	1	1	1	1	0	1	0	1	0	0	0	0	14	4	4	4	2	0	1	1	2	1	3	4	3	2	2	1	2	2	4	2.8
166	0	0	1	1	0	1	0	0	1	0	1	0	1	1	1	1	1	1	1	1	13	2	1	2	4	4	2	1	2	1	2	3	3	3	2	1	2	2	6	0.5
167	1	1	1	1	1	1	1	1	1	1	1	1	1	1	1	1	1	1	1	1	20	4	4	4	4	4	1	2	2	1	3	3	4	3	1	1	1	1	5	1.5
168	1	1	1	1	1	1	1	1	1	1	1	1	1	1	1	1	1	1	1	1	20	4	4	4	4	4	1	1	2	1	3	4	4	2	1	1	2	2	6	0.6
169	0	1	1	1	1	1	1	1	1	1	1	1	1	1	1	1	1	1	1	1	19	3	4	4	4	4	1	1	2	1	3	4	4	3	1	1	1	1	5	1.6
170	0	0	0	0	1	1	1	1	1	1	1	1	1	1	0	1	1	0	0	0	12	0	4	4	3	1	2	2	2	1	2	1	2	3	1	1	2	2	5	1.8
171	0	1	1	1	1	1	1	1	1	1	1	1	1	1	1	1	1	1	1	1	19	3	4	4	4	4	1	1	2	1	3	3	4	3	2	2	1	1	6	0.8
172	0	0	0	0	0	1	0	1	1	1	0	1	1	1	1	1	0	1	0	0	10	0	2	3	4	1	2	2	2	1	3	2	2	3	1	1	2	1	4	2.6
173	0	0	0	0	1	1	1	1	1	1	1	1	1	1	1	1	1	1	1	1	16	0	4	4	4	4	2	2	2	1	3	4	4	2	1	1	2	2	4	2.1
174	0	1	1	1	1	1	1	1	1	1	1	1	1	1	1	1	1	1	1	1	19	3	4	4	4	4	1	1	2	1	2	4	3	2	1	1	2	2	6	0.5
175	0	0	0	1	0	1	0	0	1	0	0	0	1	1	1	1	0	0	0	1	8	1	1	1	4	1	2	1	2	2	3	1	2	3	2	2	2	1	5	1.4
176	0	1	0	0	1	1	1	1	1	1	1	1	1	1	1	1	1	1	1	1	17	1	4	4	4	4	2	1	2	1	3	3	3	3	2	2	2	1	6	0.5
177	0	1	1	1	1	1	1	1	1	1	1	1	1	1	1	1	1	1	1	1	19	3	4	4	4	4	1	2	2	1	3	4	3	3	1	1	2	1	6	0.4
178	1	0	0	0	1	1	1	1	1	1	1	1	0	0	1	1	0	0	0	0	11	1	4	4	2	0	1	1	2	1	3	2	2	2	2	1	2	2	5	1.5
179	0	1	0	0	1	0	0	0	0	1	1	1	0	1	0	0	1	1	1	1	10	1	1	3	1	4	2	1	2	2	2	3	3	2	2	2	1	1	6	0.8
180	0	0	0	0	1	1	1	1	1	1	1	1	0	1	1	1	1	1	1	1	15	0	4	4	3	4	2	1	2	1	3	2	4	2	1	1	2	2	6	0.8
181	0	0	1	1	1	1	1	1	1	1	1	1	1	1	1	1	1	1	1	1	18	2	4	4	4	4	1	1	2	1	2	3	4	2	1	2	2	1	5	1.5
182	1	0	0	0	1	1	1	1	1	1	1	1	1	1	1	1	1	1	1	1	17	1	4	4	4	4	1	2	2	1	3	4	3	3	1	1	2	1	5	1.5
183	0	1	0	0	1	1	1	1	1	1	1	1	1	1	1	1	1	1	1	1	17	1	4	4	4	4	1	2	2	1	3	3	3	3	1	1	2	2	4	2.2
184	0	0	0	1	1	1	1	1	1	1	1	1	0	1	1	1	0	0	0	0	12	1	4	4	3	0	1	2	2	2	3	3	2	2	1	1	1	1	4	2.3
185	1	1	1	0	1	1	1	1	1	1	1	1	0	1	1	1	1	1	1	1	18	3	4	4	3	4	1	2	2	1	3	3	3	3	1	1	2	2	6	0.4
186	0	0	1	0	0	0	0	0	0	1	0	0	1	1	1	1	1	0	1	1	9	1	0	1	4	3	2	1	3	2	2	1	2	2	2	1	2	2	4	2.6
187	0	0	0	0	0	0	0	1	1	1	1	1	1	1	1	1	1	1	1	1	13	0	1	4	4	4	2	1	2	1	3	3	3	3	2	1	2	2	5	1.6
188	1	1	1	0	1	1	1	1	1	1	1	1	1	1	1	1	1	1	1	1	19	3	4	4	4	4	1	1	2	1	3	4	4	3	1	2	1	1	5	1.5
189	1	1	1	1	1	1	1	1	1	1	1	1	1	1	1	1	1	1	1	1	20	4	4	4	4	4	1	1	2	1	2	4	4	3	1	1	2	2	6	0.8
190	1	1	1	0	1	1	1	1	1	1	1	1	1	1	1	1	1	1	1	1	19	3	4	4	4	4	1	1	2	1	3	4	2	2	1	1	1	1	6	0.9
191	0	0	0	0	1	0	0	1	0	0	0	0	0	1	1	1	0	0	1	0	6	0	2	0	3	1	2	2	2	1	3	1	2	2	1	1	2	2	5	1.6
192	1	0	0	1	0	0	1	0	1	1	1	1	1	1	1	1	1	1	1	1	15	2	1	4	4	4	1	2	2	1	3	4	2	2	1	1	2	2	6	0.6
193	0	0	0	0	1	1	1	1	1	1	1	1	1	1	1	1	1	1	1	1	16	0	4	4	4	4	1	1	2	1	3	4	2	1	1	1	2	2	5	1.6
194	1	0	0	1	1	1	1	1	1	1	1	1	1	1	1	1	1	1	1	1	18	2	4	4	4	4	1	1	2	1	3	4	2	2	1	1	2	2	5	1.6
195	1	0	0	1	0	0	0	0	1	1	0	0	1	0	1	0	0	0	0	0	6	2	0	2	2	0	2	1	2	1	3	1	2	3	1	1	1	1	6	0.8
196	0	0	0	0	1	1	1	1	1	1	1	1	1	1	1	1	1	1	1	1	16	0	4	4	4	4	2	2	2	1	3	4	3	2	1	1	2	2	5	1.6
197	1	0	0	1	0	0	0	1	1	1	1	1	1	1	1	1	0	0	0	0	11	2	1	4	4	0	2	1	2	2	2	2	3	3	2	1	2	2	2	4.4
198	0	0	0	0	0	0	0	0	0	0	1	0	1	1	1	1	1	1	1	1	9	0	0	1	4	4	1	2	2	1	3	1	2	3	1	1	1	1	6	0.4
199	1	0	0	1	1	1	1	1	1	1	1	1	1	1	1	1	1	1	1	1	18	2	4	4	4	4	1	1	2	1	3	2	4	2	2	2	2	2	5	1.7
200	0	0	0	0	1	0	0	0	0	0	0	0	1	1	1	1	1	1	1	1	9	0	1	0	4	4	2	2	2	2	2	2	3	2	1	1	1	1	6	0.5
201	1	0	0	1	1	1	1	1	1	1	1	1	1	1	1	1	0	0	0	0	14	2	4	4	4	0	2	2	2	1	3	2	3	2	1	1	2	2	5	1.6
202	1	1	1	1	1	1	1	1	0	0	0	0	0	1	0	0	1	0	0	0	10	4	4	0	1	1	2	2	2	2	2	3	3	2	1	1	1	1	5	1.8
203	1	1	1	1	1	1	1	1	1	1	1	1	1	1	1	1	1	0	0	0	17	4	4	4	4	1	1	2	2	1	3	4	4	2	1	1	2	2	6	0.5
204	0	1	1	1	1	1	1	1	1	1	1	1	1	1	1	1	1	1	1	1	19	3	4	4	4	4	1	1	2	1	3	4	4	3	1	1	1	1	6	0.6
205	0	0	0	0	0	0	1	0	1	1	1	1	1	1	1	1	1	1	1	1	13	0	1	4	4	4	2	1	2	2	3	2	3	3	1	1	2	2	6	0.6
206	1	1	1	1	1	1	1	1	1	1	1	1	1	1	1	1	1	1	1	1	20	4	4	4	4	4	2	2	2	1	3	4	3	2	1	1	1	1	6	0.6
207	1	1	1	1	1	1	0	1	1	0	1	0	1	1	1	1	0	0	0	1	14	4	3	2	4	1	2	1	2	1	3	2	3	3	1	1	2	2	6	0.7
208	1	1	1	0	1	1	0	1	1	1	1	1	1	1	1	1	1	1	1	1	18	3	3	4	4	4	2	1	2	1	2	4	3	2	2	1	1	1	6	0.8
209	1	0	0	0	1	1	1	1	1	1	1	1	0	0	1	1	0	0	0	0	11	1	4	4	2	0	1	1	3	1	2	1	3	2	2	1	2	1	5	1.9
210	0	0	0	0	1	0	0	0	0	0	0	0	1	1	0	1	0	0	0	0	4	0	1	0	3	0	2	2	2	2	3	1	2	2	1	1	2	2	4	2.5
211	0	0	0	0	0	0	0	0	1	1	1	0	1	1	0	1	0	0	0	0	6	0	0	3	3	0	2	2	2	1	2	2	3	3	1	1	1	1	4	2.5
212	1	0	0	0	1	0	0	0	1	1	1	0	0	0	0	0	0	1	0	0	6	1	1	3	0	1	2	2	2	1	2	1	3	2	1	1	1	1	5	1.6
213	0	1	0	0	0	0	0	0	1	1	0	0	0	0	0	1	0	0	0	0	4	1	0	2	1	0	2	1	3	1	2	1	3	3	2	1	1	1	6	0.4
214	1	0	0	0	1	0	1	0	1	1	0	0	0	1	0	1	0	1	0	1	9	1	2	2	2	2	1	2	2	2	2	2	4	2	1	1	2	2	6	0.5
215	0	0	0	0	0	0	0	0	1	1	0	0	1	1	0	1	0	0	0	0	5	0	0	2	3	0	1	2	2	2	2	1	3	2	1	1	2	1	6	0.6
216	1	0	0	0	0	0	0	0	1	0	0	0	1	1	0	1	0	0	0	0	5	1	0	1	3	0	1	2	2	2	3	1	3	2	1	1	1	1	5	1.6
217	0	0	0	1	1	1	1	1	1	1	1	0	0	0	0	0	0	0	0	1	9	1	4	3	0	1	2	1	2	2	3	2	3	2	2	1	2	1	6	0.8
218	0	1	0	0	1	1	0	1	0	1	0	1	1	1	1	1	1	1	1	1	14	1	3	2	4	4	2	1	2	2	2	3	3	3	2	1	2	2	5	1.8
219	1	1	1	1	1	1	1	1	1	0	1	1	1	0	0	0	1	1	1	1	16	4	4	3	1	4	2	1	2	1	2	4	3	3	1	1	2	1	6	0.9
220	1	0	1	0	0	0	0	0	1	1	1	1	1	1	1	1	1	0	0	0	11	2	0	4	4	1	1	2	2	2	2	1	3	3	1	1	2	1	6	0.8
221	0	0	0	1	1	1	1	1	1	1	1	1	0	1	1	1	0	0	0	0	12	1	4	4	3	0	2	2	3	1	2	3	2	3	1	1	2	2	6	0.6
222	0	0	0	1	1	1	1	1	1	1	1	0	0	0	0	0	0	0	0	1	9	1	4	3	0	1	2	1	2	2	1	2	4	2	2	2	2	2	6	0.5
223	1	1	1	1	1	1	1	1	0	0	0	0	0	1	0	0	1	0	0	0	10	4	4	0	1	1	2	2	3	1	2	2	3	3	1	1	2	2	6	0.5
224	1	1	1	1	1	1	1	1	1	1	1	1	1	1	1	1	1	0	0	0	17	4	4	4	4	1	2	1	2	1	3	1	4	2	2	2	2	2	6	0.6
225	1	0	0	0	0	0	0	0	1	0	0	0	1	1	0	1	0	0	0	0	5	1	0	1	3	0	2	1	2	1	2	1	2	2	2	1	1	1	5	1
226	0	0	0	0	0	0	1	0	1	1	1	1	1	1	1	1	1	1	1	1	13	0	1	4	4	4	2	1	2	1	2	4	3	2	1	1	2	2	5	1.6
227	1	1	1	1	1	1	1	1	1	1	1	1	1	1	1	1	1	1	1	1	20	4	4	4	4	4	2	1	2	1	3	1	4	3	2	1	1	1	5	1.6
228	1	1	1	1	1	1	1	1	1	0	1	1	1	0	0	0	1	1	1	1	16	4	4	3	1	4	2	2	2	2	1	1	2	2	1	1	2	2	5	1.8
229	0	0	0	0	0	0	0	0	1	1	1	0	1	1	0	1	0	0	0	0	6	0	0	3	3	0	2	2	2	1	2	3	2	2	1	1	2	2	5	1.7
230	1	0	0	0	1	1	1	1	1	1	1	1	0	0	1	1	0	0	0	0	11	1	4	4	2	0	2	2	2	2	1	2	3	2	1	1	2	2	5	1.2
231	0	0	0	0	1	0	0	0	0	0	0	0	1	1	0	1	0	0	0	0	4	0	1	0	3	0	2	2	2	1	3	2	2	3	1	1	2	2	5	1.3
232	1	1	1	1	1	1	0	1	1	0	1	0	1	1	1	1	0	0	0	1	14	4	3	2	4	1	1	1	2	2	2	1	2	1	2	2	2	2	6	0.8
233	1	0	0	0	1	0	0	0	1	1	1	0	0	0	0	0	0	1	0	0	6	1	1	3	0	1	2	1	2	2	1	1	3	2	1	1	2	2	5	1.4
234	0	1	0	0	0	0	0	0	1	1	0	0	0	0	0	1	0	0	0	0	4	1	0	2	1	0	2	1	3	1	3	1	3	3	1	1	2	2	5	1.4
235	1	0	0	0	1	0	1	0	1	1	0	0	0	1	0	1	0	1	0	1	9	1	2	2	2	2	2	1	2	1	4	1	2	2	1	1	2	2	6	0.5
236	0	0	0	0	0	0	0	0	1	1	0	0	1	1	0	1	0	0	0	0	5	0	0	2	3	0	2	1	2	1	2	3	3	3	1	1	2	2	6	0.6
237	0	1	1	1	1	1	1	1	1	1	1	1	1	1	1	1	1	1	1	1	19	3	4	4	4	4	2	1	2	1	2	2	3	3	1	1	2	2	5	1.5
238	1	1	1	0	1	1	0	1	1	1	1	1	1	1	1	1	1	1	1	1	18	3	3	4	4	4	2	1	3	1	2	2	2	3	1	1	2	2	6	0.4
239	0	1	0	0	1	1	0	1	0	1	0	1	1	1	1	1	1	1	1	1	14	1	3	2	4	4	2	1	3	1	2	3	2	2	1	1	1	1	5	1.6
240	0	0	0	1	1	1	1	1	1	1	1	0	0	0	0	0	0	0	0	1	9	1	4	3	0	1	2	1	3	1	3	3	3	3	1	1	1	1	5	1.7
